# Supplementary material for: Whole genome QTL mapping for growth, meat quality and breast meat yield traits in turkey
Source: BMC Genet. 2011 Jul 11;12:61. doi: 10.1186/1471-2156-12-61 (PMC3142527; doi:10.1186/1471-2156-12-61)
Supplement: Additional file 2 — QTL (figures) regions affecting growth, breast yield and meat quality traits mapped on different turkey chromosomes. Peaks showing QTL on different turkey chromosomes with an effect on growth curve, breast yield, body weight and meat quality traits. [file 1471-2156-12-61-S2.XLS]

## Sheet: Sheet1
					F-Statistics Threshold
					Chrom_wide
Sr_Num	Trait	Chromosome	Location	F-Statistics	P<0.05	P<0.01
1	BW01	MGA1	176cM	3.12	11.1967	17.1031
2	BW17	MGA1	116cM	0.54	11.222	16.3742
3	BW40	MGA1	217cM	11.05	10.8077	15.8153
4	BW60	MGA1	217cM	1.29	12.1983	16.9515
5	BW80	MGA1	304cM	1.98	11.0109	16.5281
6	BW120	MGA1	67cM	3.99	11.9143	16.7365
7	PBM	MGA1	136cM	3.14	10.2427	14.8775
8	BrL	MGA1	89cM	2.01	11.3303	17.8903
9	BrW	MGA1	299cM	4.34	11.3099	16.2659
10	PDL	MGA1	73cM	15.57	10.4387	15.9031
11	pHu	MGA1	0cM	4.24	11.6637	18.0902
12	L*	MGA1	223cM	5.68	11.2753	17.6717
13	a*	MGA1	82cM	2.14	12.1216	17.2374
14	b*	MGA1	142cM	6.2	10.7599	17.5004
15	Aswt	MGA1	67cM	5.39	12.165	18.0748
16	Tmid	MGA1	274cM	3.74	11.3675	15.5963
17	Scale	MGA1	169cM	4.55	11.9685	17.8085
18	BW01	MGA2	38cM	1.95	10.8486	16.2145
19	BW17	MGA2	77cM	1.58	10.465	14.9637
20	BW40	MGA2	77cM	3.23	11.1428	20.7325
21	BW60	MGA2	158cM	1.71	10.4811	14.2728
22	BW80	MGA2	158cM	2.01	10.6942	17.2645
23	BW120	MGA2	167cM	4.91	11.5825	17.1421
24	PBM	MGA2	90cM	7.75	10.4907	15.5487
25	BrL	MGA2	0cM	0.48	10.3098	15.8279
26	BrW	MGA2	113cM	3.8	10.1227	17.2455
27	PDL	MGA2	158cM	6.78	10.2634	15.2628
28	pHu	MGA2	72cM	0.94	10.5596	15.8825
29	L*	MGA2	88cM	1.1	10.2522	15.5754
30	a*	MGA2	126cM	3.29	10.0418	14.4076
31	b*	MGA2	113cM	4.43	11.8235	17.4456
32	Aswt	MGA2	167cM	5.41	11.4205	16.4467
33	Tmid	MGA2	113cM	6.25	10.662	15.3511
34	Scale	MGA2	113cM	15.4	10.0338	16.3498
35	BW01	MGA3	99cM	8.27	10.0721	16.3015
36	BW17	MGA3	6cM	0.88	10.4288	15.6445
37	BW40	MGA3	94cM	9.55	10.4794	15.7962
38	BW60	MGA3	88cM	6.71	10.4771	15.7133
39	BW80	MGA3	85cM	5.78	11.0386	16.7248
40	BW120	MGA3	90cM	9.83	11.1671	18.1083
41	PBM	MGA3	106cM	2.72	10.6338	16.2341
42	BrL	MGA3	136cM	3.34	10.4586	15.5164
43	BrW	MGA3	132cM	16.64	10.8652	16.6745
44	PDL	MGA3	65cM	8.75	8.91099	12.6197
45	pHu	MGA3	64cM	0.35	10.4279	16.297
46	L*	MGA3	65cM	7.54	10.953	17.1166
47	a*	MGA3	44cM	5.56	10.37	16.4654
48	b*	MGA3	107cM	16.66	9.40587	15.0159
49	Aswt	MGA3	92cM	11.91	10.5267	17.8223
50	Tmid	MGA3	94cM	3.47	10.9837	16.6755
51	Scale	MGA3	65cM	3.83	10.8063	16.8367
52	BW01	MGA4	42cM	0.44	8.8771	14.9685
53	BW17	MGA4	48cM	0.71	8.32062	12.9984
54	BW40	MGA4	55cM	2.58	8.93447	15.0529
55	BW60	MGA4	30cM	0.39	9.2629	12.5689
56	BW80	MGA4	30cM	0.63	9.20609	14.4238
57	BW120	MGA4	33cM	4.33	8.33152	15.2535
58	PBM	MGA4	29cM	10.88	8.27459	11.9367
59	BrL	MGA4	29cM	0.92	8.38544	13.4003
60	BrW	MGA4	30cM	3.38	8.4522	13.6971
61	PDL	MGA4	57cM	0.91	8.13912	12.4008
62	pHu	MGA4	0cM	3.51	8.55511	15.222
63	L*	MGA4	62cM	5.05	8.43526	12.4034
64	a*	MGA4	121cM	0.03	9.02231	14.5484
65	b*	MGA4	30cM	9.88	8.72201	13.4628
66	Aswt	MGA4	33cM	2.33	8.50248	14.5161
67	Tmid	MGA4	96cM	2.5	8.59044	13.9582
68	Scale	MGA4	63cM	8.98	9.11876	15.0983
69	BW01	MGA5	119cM	0.12	9.40923	15.3007
70	BW17	MGA5	63cM	10.24	8.88738	16.0178
71	BW40	MGA5	60cM	10.4	9.22148	15.2596
72	BW60	MGA5	57cM	4.92	8.3377	12.7619
73	BW80	MGA5	58cM	6.21	8.71944	13.9064
74	BW120	MGA5	56cM	8.41	9.42245	16.5013
75	PBM	MGA5	0cM	0.68	9.86284	14.9698
76	BrL	MGA5	113cM	9.19	8.57077	14.6267
77	BrW	MGA5	59cM	7.63	9.02635	14.9832
78	PDL	MGA5	79cM	1.23	9.06045	15.1125
79	pHu	MGA5	53cM	3.88	9.31016	14.4567
80	L*	MGA5	13cM	0.84	8.55877	14.0199
81	a*	MGA5			8.29392	15.5668
82	b*	MGA5	61cM	2.21	8.83559	16.8311
83	Aswt	MGA5	56cM	6.05	8.97129	15.4169
84	Tmid	MGA5	40cM	2.22	9.12589	13.7839
85	Scale	MGA5	78cM	8.17	9.0853	12.0618
86	BW01	MGA6	77cM	3.99	7.86934	7.86934
87	BW17	MGA6	56cM	4.55	7.51288	12.1244
88	BW40	MGA6	63cM	2.57	7.25659	11.5799
89	BW60	MGA6	58cM	5.4	7.55338	11.6226
90	BW80	MGA6	55cM	2.73	7.08944	10.8867
91	BW120	MGA6	57cM	6.5	8.13276	13.2759
92	PBM	MGA6	15cM	0.82	7.12614	11.33
93	BrL	MGA6	0cM	0.77	7.03277	10.9951
94	BrW	MGA6	53cM	3.76	7.65091	13.3646
95	PDL	MGA6	0cM	2.53	6.91127	12.3576
96	pHu	MGA6			7.05467	11.6484
97	L*	MGA6	54cM	2.14	6.80452	11.2199
98	a*	MGA6	90cM	3.81	7.08021	11.6708
99	b*	MGA6	0cM	1.75	7.31897	11.7787
100	Aswt	MGA6	62cM	6.61	6.79029	13.6048
101	Tmid	MGA6	104cM	3.15	7.60315	13.427
102	Scale	MGA6	0cM	0.26	7.57459	12.5409
103	BW01	MGA7	71cM	0.25	8.88188	14.3671
104	BW17	MGA7	20cM	2.26	7.97813	11.3793
105	BW40	MGA7	0cM	5.02	8.89712	14.8942
106	BW60	MGA7	0cM	1.75	9.73493	13.93
107	BW80	MGA7	50cM	1.3	8.9679	15.5687
108	BW120	MGA7	0cM	4.25	8.79923	13.9753
109	PBM	MGA7	50cM	0	8.469	12.6437
110	BrL	MGA7	43cM	0.36	8.36545	14.6648
111	BrW	MGA7	0cM	8.01	8.62636	14.2897
112	PDL	MGA7	0cM	10.2	7.97903	13.7035
113	pHu	MGA7	42cM	0.36	9.04307	12.4247
114	L*	MGA7	71cM	4.97	9.2288	16.2027
115	a*	MGA7	70cM	6.61	7.89079	13.6119
116	b*	MGA7	50cM	0.45	9.02601	13.9821
117	Aswt	MGA7	0cM	3.39	8.49594	13.2627
118	Tmid	MGA7	49cM	3.1	8.32273	14.2985
119	Scale	MGA7	27cM	6.21	9.50393	13.2288
120	BW01	MGA8	67cM	6.82	7.43723	13.5561
121	BW17	MGA8	1cM	3.08	6.93244	12.1275
122	BW40	MGA8	1cM	11.49	7.28528	11.6261
123	BW60	MGA8	1cM	9.05	7.17428	11.5092
124	BW80	MGA8	1cM	11.95	7.28959	11.6207
125	BW120	MGA8	1cM	3.79	8.03831	12.9278
126	PBM	MGA8			6.52093	10.5726
127	BrL	MGA8	0cM	3.22	7.50305	11.9791
128	BrW	MGA8	0cM	5.45	7.606	12.2302
129	PDL	MGA8	1cM	0.71	6.89969	12.3289
130	pHu	MGA8			7.72811	12.6662
131	L*	MGA8	1cM	8.16	7.36674	12.1201
132	a*	MGA8	41cM	0.93	7.29138	12.0965
133	b*	MGA8	1cM	3.53	7.98148	14.7309
134	Aswt	MGA8	41cM	0.76	7.55997	11.2605
135	Tmid	MGA8	1cM	0.57	6.50552	11.8921
136	Scale	MGA8	1cM	1.23	7.23655	12.5452
137	BW01	MGA9	0cM	1.09	5.45186	10.1732
138	BW17	MGA9	15cM	5.37	5.50961	9.44157
139	BW40	MGA9	16cM	3.29	4.92704	9.23774
140	BW60	MGA9	4cM	0.13	5.21544	10.1309
141	BW80	MGA9	31cM	0.44	5.27365	9.94755
142	BW120	MGA9	52cM	0	5.14363	7.78024
143	PBM	MGA9	0cM	4.13	5.32986	9.83302
144	BrL	MGA9	3cM	0.42	5.50937	9.81202
145	BrW	MGA9	54cM	0.82	5.27556	8.01079
146	PDL	MGA9	3cM	0.21	4.85399	10.131
147	pHu	MGA9	3cM	0.22	5.35236	9.962
148	L*	MGA9	20cM	1.75	5.64719	9.51137
149	a*	MGA9	0cM	1.49	5.78228	9.49634
150	b*	MGA9	10cM	1.77	5.17148	10.3071
151	Aswt	MGA9			5.52982	8.67324
152	Tmid	MGA9	0cM	1.88	4.73723	8.55898
153	Scale	MGA9	54cM	1.07	5.80016	12.7369
154	BW01	MGA10	70cM	0.7	9.42723	17.2903
155	BW17	MGA10	77cM	1.48	9.43811	14.9069
156	BW40	MGA10	50cM	4.12	9.8	16.9684
157	BW60	MGA10	51cM	0	9.02257	17.52
158	BW80	MGA10	51cM	0.01	10.6512	17.4373
159	BW120	MGA10	50cM	0.28	10.2266	16.3654
160	PBM	MGA10	50cM	2.07	9.05478	15.4629
161	BrL	MGA10	26cM	2.81	10.103	17.5031
162	BrW	MGA10	50cM	7.58	9.50213	16.1343
163	PDL	MGA10	50cM	0.67	7.72677	12.7698
164	pHu	MGA10	16cM	1.36	10.1691	17.2302
165	L*	MGA10	31cM	3.59	10.0376	19.3154
166	a*	MGA10			10.2456	16.3592
167	b*	MGA10	77cM	3.22	9.99873	14.8942
168	Aswt	MGA10	20cM	0.05	9.67225	16.6104
169	Tmid	MGA10	50cM	0.01	9.77923	15.6452
170	Scale	MGA10	8cM	0.02	9.71416	15.7717
171	BW01	MGA11	36cM	0.01	9.22981	14.6951
172	BW17	MGA11	1cM	3.64	6.91358	11.112
173	BW40	MGA11	6cM	2.25	7.64752	13.8354
174	BW60	MGA11	0cM	0.27	7.7903	12.5725
175	BW80	MGA11	0cM	0.09	7.10424	11.848
176	BW120	MGA11	0cM	0.49	7.83795	12.8061
177	PBM	MGA11	36cM	9.65	7.3903	12.4948
178	BrL	MGA11	0cM	3.15	7.5664	14.0265
179	BrW	MGA11	0cM	3.93	7.72025	10.7108
180	PDL	MGA11	0cM	0.9	7.02397	12.324
181	pHu	MGA11	31cM	1.36	8.0296	13.9893
182	L*	MGA11	0cM	0.67	8.05256	14.7803
183	a*	MGA11	31cM	0.52	8.02676	13.9924
184	b*	MGA11	21cM	5.33	7.43696	12.2022
185	Aswt	MGA11	0cM	1.3	7.46305	12.1955
186	Tmid	MGA11	17cM	0.63	7.25923	13.1958
187	Scale	MGA11	21cM	1.56	8.33039	15.0782
188	BW01	MGA12	9cM	0	6.2656	11.3085
189	BW17	MGA12	28cM	5.77	6.09605	10.0276
190	BW40	MGA12	0cM	8.39	5.9114	10.3971
191	BW60	MGA12	0cM	5.34	6.52085	11.8918
192	BW80	MGA12	1cM	8.47	6.26233	10.9848
193	BW120	MGA12	0cM	5.19	6.49451	10.134
194	PBM	MGA12	17cM	1.4	5.45462	8.76461
195	BrL	MGA12	10cM	6.07	6.62772	10.6068
196	BrW	MGA12	0cM	2.41	5.94458	10.8809
197	PDL	MGA12	17cM	5.99	5.36931	8.35998
198	pHu	MGA12			6.09298	10.4874
199	L*	MGA12	18cM	0.06	6.81593	11.6398
200	a*	MGA12	44cM	0.03	5.803	10.2695
201	b*	MGA12	27cM	28.46	6.43812	9.87036
202	Aswt	MGA12	1cM	0.87	6.39378	8.92845
203	Tmid	MGA12			6.28307	11.5184
204	Scale	MGA12			6.46999	10.8915
205	BW01	MGA13	0cM	0.13	6.70657	13.0835
206	BW17	MGA13	26cM	0.94	6.92027	11.07
207	BW40	MGA13	55cM	4.97	6.75998	11.5306
208	BW60	MGA13	55cM	2.02	7.5495	12.7455
209	BW80	MGA13	55cM	0.94	7.00679	10.8492
210	BW120	MGA13	54cM	7.81	6.95165	12.8598
211	PBM	MGA13	55cM	5.65	6.49329	11.0526
212	BrL	MGA13	55cM	0.05	7.1217	11.7118
213	BrW	MGA13	55cM	7.32	7.43839	12.3117
214	PDL	MGA13	55cM	2.05	6.49001	11.2075
215	pHu	MGA13	26cM	3.58	7.09755	12.7209
216	L*	MGA13	46cM	1.51	6.83836	12.0174
217	a*	MGA13	0cM	1.59	7.08527	11.6356
218	b*	MGA13	55cM	1.91	6.73168	10.4794
219	Aswt	MGA13	49cM	12.16	6.66628	11.0436
220	Tmid	MGA13	55cM	1.34	7.36174	11.8451
221	Scale	MGA13	55cM	0.46	6.926	9.80056
222	BW01	MGA14	0cM	0.44	8.6579	14.6497
223	BW17	MGA14	55cM	2.29	8.11044	12.0692
224	BW40	MGA14	55cM	2.13	7.0829	12.5753
225	BW60	MGA14	55cM	1.27	8.83944	16.5678
226	BW80	MGA14	55cM	1.9	8.26489	11.8495
227	BW120	MGA14	55cM	2.2	7.67399	12.7448
228	PBM	MGA14	54cM	5.17	7.83553	13.9369
229	BrL	MGA14	55cM	2.08	7.86933	13.7676
230	BrW	MGA14	1cM	4.11	7.60231	13.3794
231	PDL	MGA14	55cM	9.39	7.38104	12.295
232	pHu	MGA14	2cM	0.02	8.59435	13.3707
233	L*	MGA14	15cM	3.12	7.69193	12.9943
234	a*	MGA14	17cM	1.45	7.67434	14.1767
235	b*	MGA14	55cM	5.76	7.42475	12.7755
236	Aswt	MGA14	55cM	1.06	8.5208	14.5132
237	Tmid	MGA14	9cM	0.4	8.51733	14.6557
238	Scale	MGA14	40cM	0.63	7.88814	12.5014
239	BW01	MGA15	45cM	0.98	8.34877	14.8912
240	BW17	MGA15	59cM	3.41	8.63062	15.3979
241	BW40	MGA15	59cM	2.69	8.50059	12.4642
242	BW60	MGA15	59cM	2.03	8.95931	13.4667
243	BW80	MGA15	18cM	3.87	9.29798	16.878
244	BW120	MGA15	59cM	4.99	9.36162	16.3574
245	PBM	MGA15	31cM	6.27	9.83718	17.0821
246	BrL	MGA15	14cM	1.02	9.28626	14.9568
247	BrW	MGA15	31cM	1.01	9.55029	18.2158
248	PDL	MGA15	45cM	2.89	9.14855	15.5701
249	pHu	MGA15			9.30424	16.0329
250	L*	MGA15	59cM	0.72	9.33457	15.4047
251	a*	MGA15	5cM	1.36	9.09217	16.1413
252	b*	MGA15	31cM	5.46	9.30958	17.029
253	Aswt	MGA15	59cM	5.17	9.67396	16.7934
254	Tmid	MGA15	31cM	5.71	8.43034	12.7973
255	Scale	MGA15	30cM	14.59	8.88521	13.5155
256	BW01	MGA16	41cM	4.73	7.43987	12.6021
257	BW17	MGA16	21cM	0.87	8.47053	13.3543
258	BW40	MGA16	41cM	0.31	7.8237	12.5557
259	BW60	MGA16	35cM	0.14	8.03762	13.4213
260	BW80	MGA16	34cM	0.04	8.79433	14.9592
261	BW120	MGA16	39cM	0.31	8.34245	16.7298
262	PBM	MGA16	40cM	4.96	7.48814	13.0722
263	BrL	MGA16	3cM	2.28	7.4462	12.6105
264	BrW	MGA16	40cM	3.49	7.55956	13.1628
265	PDL	MGA16	41cM	7.3	6.6946	9.47073
266	pHu	MGA16	4cM	6.55	8.56645	14.0852
267	L*	MGA16	34cM	0.06	8.51755	14.7263
268	a*	MGA16	0cM	0.37	7.66262	11.8581
269	b*	MGA16	41cM	2.28	7.31755	13.083
270	Aswt	MGA16	40cM	0.57	8.00588	14.7897
271	Tmid	MGA16	0cM	0.55	7.2193	12.462
272	Scale	MGA16	31cM	6.05	7.66468	15.0588
273	BW01	MGA17	50cM	0.56	7.55599	12.2826
274	BW17	MGA17	2cM	0.03	8.12268	14.6829
275	BW40	MGA17	2cM	1.41	7.82269	13.0942
276	BW60	MGA17	2cM	0.27	7.88442	12.3368
277	BW80	MGA17	0cM	5.68	7.7665	13.546
278	BW120	MGA17	2cM	4.78	8.70749	15.3956
279	PBM	MGA17	39cM	3.7	7.36681	13.5347
280	BrL	MGA17	39cM	1.38	9.08371	12.9555
281	BrW	MGA17	40cM	0.88	8.54866	15.4537
282	PDL	MGA17	53cM	10.92	7.54493	13.1821
283	pHu	MGA17	0cM	0.9	7.824	11.9955
284	L*	MGA17	5cM	0.04	8.51395	14.1345
285	a*	MGA17	24cM	0.28	7.7805	14.6071
286	b*	MGA17	2cM	2.47	8.86315	13.3114
287	Aswt	MGA17	2cM	2.15	8.21754	15.4073
288	Tmid	MGA17	2cM	4.72	8.34699	16.2384
289	Scale	MGA17	40cM	5.6	7.5003	12.6592
290	BW01	MGA19	41cM	0.09	5.02315	8.34558
291	BW17	MGA19	27cM	0.51	5.12658	10.2219
292	BW40	MGA19	51cM	0.78	5.06058	8.99594
293	BW60	MGA19	51cM	0.48	4.93163	9.37439
294	BW80	MGA19	51cM	2.19	4.96333	9.09044
295	BW120	MGA19	21cM	0.56	5.31231	9.04149
296	PBM	MGA19	41cM	7.31	3.41466	5.94709
297	BrL	MGA19	1cM	2.45	4.82122	8.32745
298	BrW	MGA19	51cM	0.43	4.70431	7.28893
299	PDL	MGA19	51cM	4.26	4.14875	6.68868
300	pHu	MGA19	33cM	0.8	4.57161	9.14252
301	L*	MGA19			4.93853	10.7545
302	a*	MGA19	10cM	0.05	4.93907	7.76147
303	b*	MGA19	10cM	3.64	5.36995	9.23111
304	Aswt	MGA19	9cM	0.65	5.13112	7.73693
305	Tmid	MGA19	10cM	1	4.77966	7.99205
306	Scale	MGA19	51cM	1.51	4.93989	7.52778
307	BW01	MGA20	42cM	0.54	7.16701	12.3218
308	BW17	MGA20			6.89133	11.6413
309	BW40	MGA20	51cM	7.93	6.72779	11.7765
310	BW60	MGA20	55cM	2.78	6.97101	11.8016
311	BW80	MGA20	60cM	2.96	7.07821	11.514
312	BW120	MGA20	60cM	1.45	6.93259	10.8027
313	PBM	MGA20	50cM	0.02	7.06714	10.9471
314	BrL	MGA20	60cM	1.6	6.917	11.5245
315	BrW	MGA20	49cM	2.54	6.16534	11.0841
316	PDL	MGA20	49cM	1.6	7.57852	11.734
317	pHu	MGA20	16cM	0.6	7.80159	12.9163
318	L*	MGA20			6.7088	10.5523
319	a*	MGA20	24cM	0.65	7.06058	11.6317
320	b*	MGA20	42cM	5.11	7.74233	12.3191
321	Aswt	MGA20	60cM	0.03	6.44882	11.4943
322	Tmid	MGA20	60cM	0.8	6.37765	13.504
323	Scale	MGA20	16cM	0.26	7.37958	12.261
324	BW01	MGA21	61cM	0.63	8.66737	13.9194
325	BW17	MGA21	11cM	1.59	8.68867	14.3783
326	BW40	MGA21	33cM	5.32	8.6746	15.1698
327	BW60	MGA21	31cM	0.32	8.9249	15.6154
328	BW80	MGA21	31cM	2.53	8.33006	14.7321
329	BW120	MGA21	37cM	0.38	9.43807	16.5145
330	PBM	MGA21	61cM	1.82	8.15023	11.325
331	BrL	MGA21	4cM	0.46	7.49175	14.4029
332	BrW	MGA21	55cM	3.92	8.39197	13.6095
333	PDL	MGA21	60cM	2.98	7.0107	11.2628
334	pHu	MGA21	16cM	0.01	8.24902	16.1519
335	L*	MGA21	61cM	0.87	8.79406	17.2457
336	a*	MGA21	0cM	0.39	8.63094	14.4217
337	b*	MGA21	61cM	11.53	8.33701	15.0237
338	Aswt	MGA21	48cM	0.04	7.59365	14.6016
339	Tmid	MGA21	61cM	1.28	9.14437	15.8489
340	Scale	MGA21	54cM	0.86	7.88288	14.8909
341	BW01	MGA22	6cM	0.04	6.49911	14.0433
342	BW17	MGA22	5cM	3.43	6.60991	10.6714
343	BW40	MGA22	6cM	8.78	7.59965	12.3875
344	BW60	MGA22	3cM	6.59	7.08467	12.059
345	BW80	MGA22	0cM	4.81	6.86857	11.6969
346	BW120	MGA22	0cM	12.15	7.52196	13.2893
347	PBM	MGA22	6cM	10.49	7.78184	12.2428
348	BrL	MGA22	56cM	0.03	7.51873	11.9491
349	BrW	MGA22	6cM	2.81	6.96388	11.8327
350	PDL	MGA22	22cM	2.75	5.66694	9.71405
351	pHu	MGA22	0cM	0.48	7.09078	14.0094
352	L*	MGA22	40cM	0.76	7.13222	13.5134
353	a*	MGA22			6.62165	11.1394
354	b*	MGA22	6cM	3.88	7.63956	14.5212
355	Aswt	MGA22	2cM	12.3	6.5813	12.8342
356	Tmid	MGA22	6cM	7.61	6.79509	13.4186
357	Scale	MGA22	5cM	10.91	6.46199	10.5562
358	BW01	MGA23			5.77908	10.4424
359	BW17	MGA23	10cM	0.79	4.98946	8.04565
360	BW40	MGA23	39cM	0.9	5.65804	11.293
361	BW60	MGA23	0cM	1.76	5.429	10.224
362	BW80	MGA23	10cM	1.46	5.68918	9.26875
363	BW120	MGA23	10cM	0.9	5.43226	9.62229
364	PBM	MGA23			4.89772	7.77268
365	BrL	MGA23	61cM	4.55	4.97041	8.9347
366	BrW	MGA23			5.16823	8.39979
367	PDL	MGA23	2cM	0.48	5.66813	8.60457
368	pHu	MGA23			5.5667	8.52703
369	L*	MGA23	10cM	0.32	5.60437	8.5747
370	a*	MGA23	0cM	0.41	5.6999	9.816
371	b*	MGA23	29cM	1.45	5.9338	11.1366
372	Aswt	MGA23			5.14517	8.86327
373	Tmid	MGA23	61cM	0.31	6.23349	10.5347
374	Scale	MGA23	39cM	0.14	5.45668	9.61917
375	BW01	MGA24			5.15982	9.68843
376	BW17	MGA24	12cM	1.16	5.36725	9.00537
377	BW40	MGA24	30cM	2	4.78398	10.748
378	BW60	MGA24	33cM	3.2	5.47272	9.39136
379	BW80	MGA24	33cM	4.12	4.59033	9.64119
380	BW120	MGA24	32cM	3.7	5.14976	9.04667
381	PBM	MGA24	16cM	1.51	5.51607	10.2602
382	BrL	MGA24	33cM	0.09	4.96276	10.2765
383	BrW	MGA24	28cM	2.26	4.63324	8.59726
384	PDL	MGA24	30cM	2.99	5.40738	10.3842
385	pHu	MGA24	25cM	0.23	5.14926	8.97483
386	L*	MGA24			5.32852	8.96266
387	a*	MGA24			5.39912	10.1977
388	b*	MGA24	33cM	0.83	4.77459	9.29604
389	Aswt	MGA24	13cM	2.4	4.95242	8.75988
390	Tmid	MGA24	0cM	0.65	5.52795	10.6553
391	Scale	MGA24	24cM	2.22	5.13148	9.27447
392	BW01	MGA25	63cM	0.26	6.62689	10.4975
393	BW17	MGA25	0cM	0	5.57426	9.9434
394	BW40	MGA25	127cM	0.51	6.63175	10.619
395	BW60	MGA25	0cM	1.03	6.28832	11.7908
396	BW80	MGA25	18cM	0.6	7.16617	13.996
397	BW120	MGA25	15cM	3.44	6.44622	12.8657
398	PBM	MGA25	24cM	0.05	6.73969	13.6783
399	BrL	MGA25	82cM	2.24	6.01644	10.07
400	BrW	MGA25	23cM	0.89	6.43937	11.2397
401	PDL	MGA25	0cM	0.01	6.74395	11.1851
402	pHu	MGA25	84cM	0.12	5.83505	9.57846
403	L*	MGA25	127cM	2.22	5.8594	10.0939
404	a*	MGA25	24cM	3.31	6.74041	11.4991
405	b*	MGA25	63cM	0.12	6.62104	12.4136
406	Aswt	MGA25	11cM	4.03	6.57583	10.786
407	Tmid	MGA25	24cM	0.6	6.84425	11.5508
408	Scale	MGA25	41cM	4.71	6.74699	10.9133
409	BW01	MGA26	54cM	1.34	8.86992	12.7986
410	BW17	MGA26	0cM	4.31	8.76375	15.3681
411	BW40	MGA26	0cM	9.54	8.23158	16.8298
412	BW60	MGA26	53cM	1.84	8.83947	15.6739
413	BW80	MGA26	52cM	3.13	8.12262	13.7112
414	BW120	MGA26	0cM	1.22	8.96843	14.3555
415	PBM	MGA26	45cM	9.25	8.20052	14.1508
416	BrL	MGA26	22cM	0.33	9.50892	13.8746
417	BrW	MGA26	45cM	5.61	8.50477	15.2981
418	PDL	MGA26	45cM	10.07	7.71487	13.743
419	pHu	MGA26	17cM	0.18	9.23302	13.3523
420	L*	MGA26	11cM	0.55	9.63153	17.2914
421	a*	MGA26	20cM	2.89	8.18306	13.2743
422	b*	MGA26	43cM	17.06	8.09027	15.2515
423	Aswt	MGA26	0cM	1.22	9.01651	14.0049
424	Tmid	MGA26	53cM	0.48	8.55853	15.3197
425	Scale	MGA26	45cM	2.7	8.07936	14.6241
426	BW01	MGA28			5.94399	8.72306
427	BW17	MGA28	0cM	1.41	4.82946	9.05785
428	BW40	MGA28	0cM	2.76	5.18497	10.1987
429	BW60	MGA28	0cM	1.95	5.47331	9.38865
430	BW80	MGA28	4cM	2.46	5.52341	8.16138
431	BW120	MGA28	12cM	11.04	5.79811	10.2267
432	PBM	MGA28	16cM	1.91	5.18479	8.76272
433	BrL	MGA28	4cM	17.1	5.27121	9.3194
434	BrW	MGA28	0cM	5.86	5.13279	8.26428
435	PDL	MGA28	5cM	1.05	5.4668	9.71991
436	pHu	MGA28			5.30367	9.41118
437	L*	MGA28	16cM	0.45	5.24627	10.2314
438	a*	MGA28	31cM	1.06	5.18985	9.0905
439	b*	MGA28	0cM	0.15	5.33863	9.06102
440	Aswt	MGA28	16cM	18.7	5.0464	8.12153
441	Tmid	MGA28	21cM	0.98	5.10448	9.22924
442	Scale	MGA28	16cM	0.64	5.23596	11.3338
443	BW01	MGA30	0cM	9.08	4.39008	9.07323
444	BW17	MGA30	0cM	0.46	4.64107	8.33304
445	BW40	MGA30	0cM	0	5.13121	9.69858
446	BW60	MGA30	0cM	0.72	4.96629	11.4208
447	BW80	MGA30			4.61559	8.90137
448	BW120	MGA30			5.04064	11.343
449	PBM	MGA30			5.09309	10.1138
450	BrL	MGA30	6cM	2.02	4.26552	10.4642
451	BrW	MGA30			3.96609	7.197
452	PDL	MGA30			5.49378	11.4737
453	pHu	MGA30	1cM	0.13	4.647	9.47901
454	L*	MGA30			4.67671	9.67807
455	a*	MGA30			4.52666	10.1671
456	b*	MGA30			4.29409	9.86304
457	Aswt	MGA30			4.28034	8.92347
458	Tmid	MGA30	2cM	0.04	4.09983	7.92376
459	Scale	MGA30			4.7792	10.0021
Significant QTL
