# Supplementary material for: Whole genome QTL mapping for growth, meat quality and breast meat yield traits in turkey
Source: BMC Genet. 2011 Jul 11;12:61. doi: 10.1186/1471-2156-12-61 (PMC3142527; doi:10.1186/1471-2156-12-61)
Supplement: Additional file 3 — Comparative QTL mapping between turkey and chicken and predicted underlying genes. Data file with comparative data for QTL positions on different turkey chromosomes with the projection of these positions on different chicken chromosomes. [file 1471-2156-12-61-S3.XLSX]

## Sheet: Sheet1
	Turkey genome			Chicken genome
Trait	MGA	cM		GGA	turkey QTL cM	chicken QTL cM		distance
BW40	1	217		1	247	235		12
BW17	5	63		5	100	104		4
BW40	5	60		5	100	104		4
BW40	8	1		6	36	44		8
BW60	8	1		6	36	44		8
BW80	8	1 *		6	36	44		8
BW40	12	0		10	37	52		15
BW80	12	1		10	37	52		15
BW120	13	54		11	58	62		4
BW40	20	51		18	36	47		11
BW120	22	0		20	11	6		5
BW40	22	6		20	23	44		21
BW40	26	0		24	0	48		48
BW120	28	12 *		26	3	26		23
BW01	30	0*		28	3	37		34
							Average distance	14.7
	Turkey genome				Chicken genome
Trait	MGA	cM		GGA	turkey QTL cM	chicken QTL cM		distance
Scale	2	113
Aswt	3	92
Aswt	13	49*
Scale	15	30*				No QTL are reported for these traits in chicken
Aswt	22	2
Tmid	22	6
Scale	22	5*
Aswt	28	16*
	Turkey genome				Chicken genome
Trait	MGA	cM		GGA	turkey QTL cM	chicken QTL cM		distance
BrW	3	132				No QTL is reported for this trait in chicken
PBM	4	29				No QTL reported for this trait on syntenic chicken chromosome 4
BrL	5	113				No QTL is reported for this trait in chicken
PBM	11	36		9	71	42		29
PBM	19	41*				No QTL reported for this trait on syntenic chicken chromosome 17
PBM	22	6				No QTL reported for this trait on syntenic chicken chromosome 20
PBM	26	45				No QTL reported for this trait on syntenic chicken chromosome 24
BrL	28	4*				No QTL are reported for this trait in chicken
BrW	28	0				No QTL are reported for this trait in chicken
	Turkey genome				Chicken genome
Trait	MGA	cM		GGA	turkey QTL cM	chicken QTL cM		distance
PDL	1	71		1	82	358		276
b*	3	107				No QTL reported for this trait on syntenic chicken chromosome 2
PDL	3	65				No QTL reported for this trait on syntenic chicken chromosome 2
b*	4	30				No QTL reported for this trait on syntenic chicken chromosome 4
PDL	7	0				No QTL reported for this trait on syntenic chicken chromosome 7
L*	8	1				No QTL reported for this trait on syntenic chicken chromosome 6
b*	12	27		10	32	38.6		6.6
PDL	12	17				No QTL reported for this trait on syntenic chicken chromosome 10
PDL	14	55				No QTL reported for this trait on syntenic chicken chromosome 12
PDL	17	52				No QTL reported for this trait on syntenic chicken chromosome 15
b*	21	61				No QTL reported for this trait on syntenic chicken chromosome 19
PDL	24	30				No QTL reported for this trait on syntenic chicken chromosome 22
b*	26	43				No QTL reported for this trait on syntenic chicken chromosome 24
Radomly Selected QTL Positions and their comparisen with Chicken QTLdb Positions
Random_#	Chr_#	Chik_Chr_posi		QTLdb_posi	Diff_posi
21	1	21		57.9	36.9
29.6241	1	30		72	42
30	1	30		57.9	27.9
130.056	1	130		123	7
250	1	250		240	10
309	1	309		312.1	3
368.943	1	369		448	79
387	1	387		372.7	14.3
409	1	409		432.6	24
449.113	1	449		448	1
498	1	498		493.3	4.7
572.102	2	68.1023		64	4
597	2	93		87	6
605	2	101		87	14
609	2	105		119	14
609.479	2	105.479		119	14
623.688	2	119.688		119	1
704	2	200		173	27
792	2	288		292	4
812.336	2	308.336		319	11
838	2	334		319	15
842	2	338		319	19
851	3	5.6		31	25.4
863	3	17.6		31	13.4
900.929	3	55.5292		49	7
914	3	68.6		53.4	15.2
914.747	3	69.3474		77	8
1021	3	175.6		172.1	3.5
1063.4	3	218		232	14
1098	3	252.6		249	3.6
1099	3	253.6		249	4.6
1141	4	6.8		36.6	29.8
1153	4	18.8		36.6	18
1160	4	25.8		36.6	11
1177.33	4	43.1263		39	4
1220	4	85.8		82	4
1230	4	95.8		82	13.8
1242.92	4	108.716		138	29
1253	4	118.8		114.2	4.6
1299	4	164.8		155	9.8
1362.5	4	228.302		227.5	1
1381	5	9.2		31.9	23
1470	5	98.2		104	5.8
1490	5	118.2		106.4	11.8
1494	5	122.2		111	11
1531	5	159.2		148.2	11
1549	6	1		44.4	43
1568	6	19.4		44.4	25
1618.82	6	70.224		83.5	13
1658	6	109.4		103.9	5.5
1681	7	21.9		15.2	6.7
1691	7	31.9		54	22.1
1733	7	73.9		77	3
1742.22	7	83.1245		80.9	2
1750	7	90.9		98.4	7
1854	8	77.8		63.6	14.2
1876.18	8	99.9841		95	5
1878	8	101.8		95	6.8
1898	9	14.3		59	45
1906	9	22.3		59	36.7
1931	9	47.3		59	12
1953.79	9	70.0939		73	3
1985	10	4.2		52	48
1986.52	10	5.71854		52	46
1988.61	10	7.81117		52	44
2004	10	23.2		52	28.8
2011.24	10	30.4362		52	22
2020.33	10	39.5267		52	12
2092	11	16.7		70	53
2108	11	32.7		70	37
2122	11	46.7		70	23.3
2124.56	11	49.2554		47	2
2129	11	53.7		70	16
2184	12	21.6		45	23.4
2202	12	39.6		44	4.4
2325.64	14	0.14134		36	36
2402	15	1.3		25.3	24
2420.8	15	20.1014		25.3	5
2435	15	34.3		49	15
2505	16	44.6		No
2522.01	17	6.21261		58	52
2537.84	17	22.0404		58	36
2545.46	17	29.6609		58	38
2750	21	13.4		No
2754	21	17.4		No
2817	22	21.5		No
2847	22	51.5		No
2879	23	31.9		No
2882	23	34.9		No
2913	24	17.5		48	30
2962	25	15.3		No
2985.95	25	39.2516		no
3007	26	2.8		26	23.2
3016.59	26	12.3884		26	14
3041	26	36.8		43.4	7
3065	27	10.2		20	10
3110	28	6.2		34.1	28
3110	28	6.2		34.1	28
3113	28	9.2		34.1	24.9
3152.39	28	48.5943		47	2
