# Supplementary material for: Whole genome QTL mapping for growth, meat quality and breast meat yield traits in turkey
Source: BMC Genet. 2011 Jul 11;12:61. doi: 10.1186/1471-2156-12-61 (PMC3142527; doi:10.1186/1471-2156-12-61)
Supplement: Additional file 4 — List of genes found within the selected window across the significant QTL positions. This file contains the names of underlying genes within the range of ± 500 Kb (Ten largest chromosomes) and ± 100 Kb (remaining chromosomes) from the projected QTL positions at the different turkey and chicken chromosomes. [file 1471-2156-12-61-S4.XLSX]

## Sheet: Sheet1
			Turkey						Chicken
chr_#	Gene_start	Gene_end	Ensemble_ID	Gene_Name	Pred_bp_QTL_posi		Pred_bp_QTL_posi	Chr_#	Gene_start	Gene_end	Ensemble_ID	Gene_Name
MGA3	66929490	66987079	ENSMGAG00000003403	ARFGEF1				2	121363156	121381698	ENSGALG00000015629	NP_989731.1
MGA3	67031009	67075234	ENSMGAG00000003309	CPA6				2	121384902	121399244	ENSGALG00000015625
MGA3	67242376	67242864	ENSMGAG00000015051	FERD3L	67356786			2	121410426	121418139	ENSGALG00000022801	NP_001029996.1
MGA3	67313064	67482433	ENSMGAG00000003850	PREX2			121840799	2	121596587	121683382	ENSGALG00000015622	EYA1_CHICK
MGA3	67660126	67682496	ENSMGAG00000004027					2	121960191	121962041	ENSGALG00000019470	MSC
								2	122076654	122110398	ENSGALG00000015632	TRPA1
								2	122244446	122244515	ENSGALG00000025288	gga-mir-1796
MGA8	8896391	9079529	ENSMGAG00000013934	NACC2				6	7775606	8203040	ENSGALG00000002845	CTNNA3
MGA8	8953999	8989438	ENSMGAG00000013899	TMEM26				6	7968371	7969915	ENSGALG00000002864	LRRTM3
MGA8	9012506	9023601	ENSMGAG00000013932	UBAC1			8257979	6	8208330	8208620	ENSGALG00000021176
MGA8	9021830	9021939	ENSMGAG00000000552					6	8646333	8648956	ENSGALG00000021881
MGA8	9086092	9109026	ENSMGAG00000013929	CAMSAP1
MGA8	9155057	9197222	ENSMGAG00000013917	KCNT1
MGA8	9175985	9187896	ENSMGAG00000013874	C10orf107
MGA8	9286012	9287599	ENSMGAG00000013916		9322057
MGA8	9288810	9294071	ENSMGAG00000013906	PSMD5
MGA8	9315240	9318985	ENSMGAG00000013905	CUTA
MGA8	9321716	9325572	ENSMGAG00000013901	PHF19
MGA8	9355675	9379698	ENSMGAG00000013876	C5
MGA8	9498673	9545337	ENSMGAG00000013819	RTKN2
MGA8	9602312	9607914	ENSMGAG00000013825	ZNF365
MGA8	9719469	9722331	ENSMGAG00000013816
								10	16037381	16150245	ENSGALG00000006871	SLCO3A1
MGA12	14525804	14650140	ENSMGAG00000011939	AKAP13	14669820			10	16196081	16220722	ENSGALG00000006882	NP_001001604.1
MGA12	14741024	14784319	ENSMGAG00000011896	SV2B				10	16241542	16257344	ENSGALG00000006887	FAM174B
								10	16334047	16387388	ENSGALG00000006949	CHD2
							16423222	10	16350472	16350560	ENSGALG00000025307	gga-mir-1611
								10	16396405	16399577	ENSGALG00000006967	RGMA_CHICK
								10	16497746	16499663	ENSGALG00000023369
								10	16570742	16582655	ENSGALG00000019731
								10	16722702	16806134	ENSGALG00000006981	MCTP2
								11	20304321	20306918	ENSGALG00000020969
								11	20314439	20342763	ENSGALG00000006099	ZFPM1
MGA13	18433350	18438969	ENSMGAG00000005980	IRF8	18462286			11	20354703	20388115	ENSGALG00000006118	ZC3H18
MGA13	18555289	18560618	ENSMGAG00000005816					11	20363859	20363956	ENSGALG00000025151	gga-mir-1571
								11	20392615	20393169	ENSGALG00000023499
							20332097	11	20392677	20395600	ENSGALG00000007267	MVD
								11	20398123	20404334	ENSGALG00000007272	RN166_CHICK
								11	20409246	20410568	ENSGALG00000006303	C16orf84
								11	20412169	20424159	ENSGALG00000006340
								11	20414106	20415190	ENSGALG00000006815	FAM38A
								11	20430666	20432989	ENSGALG00000013784	CDT1
MGA15	13879152	13914886	ENSMGAG00000009102	ADAMTS2	13858369			13	14257395	14289181	ENSGALG00000006076	RASGEF1C
MGA15	13928185	13929171	scf7180002103130.jsm26				14272500	13	14300148	14313986	ENSGALG00000006057	CLK4
MGA19	7770437	7789314	ENSMGAG00000010746	BRD3				17	8014025	8243209	ENSGALG00000002546	NP_990121.1		This gene was included because QTL position is in between these two genes of chicken
MGA19	7771356	7771671	ENSMGAG00000010805		7809986		8190670	17	8288702	8309504	ENSGALG00000002515	NOE1_CHICK
	7809985	7819332	ENSMGAG00000010664	WDR5
	7821151	7821278	ENSMGAG00000000299
MGA22								20	5056069	5056604	ENSGALG00000023870
MGA22								20	5056893	5062819	ENSGALG00000003909	PIGT
MGA22								20	5064048	5070476	ENSGALG00000003921	DBNDD2
MGA22								20	5073043	5074836	ENSGALG00000021357	C20orf10
MGA22					5356582			20	5078334	5078950	ENSGALG00000021356
MGA22								20	5082925	5085583	ENSGALG00000003929	C20orf169
MGA22								20	5090489	5105307	ENSGALG00000003932	SDC4_CHICK
MGA22					5456582		5151977	20	5110983	5115825	ENSGALG00000003952	RBPSUHL
MGA22								20	5118384	5123533	ENSGALG00000003961
MGA22								20	5125411	5130694	ENSGALG00000004028	MATN4
MGA22								20	5134645	5135361	ENSGALG00000004041
MGA22					5556582			20	5142663	5146297	ENSGALG00000004074	KCNS1
MGA22								20	5148653	5188838	ENSGALG00000004098	STK4_CHICK
MGA22								20	5188868	5192417	ENSGALG00000004110	TOMM34
MGA22								20	5195717	5205062	ENSGALG00000004123	C20orf119
MGA22								20	5206921	5219910	ENSGALG00000004143	1433B_CHICK
MGA26	3876040	3889880	ENSMGAG00000009369	TBCEL				24	3748911	3798854	ENSGALG00000006663	ARHGEF12
MGA26	3901405	3994229	ENSMGAG00000009285	GRIK4	3974641			24	3820743	3824915	ENSGALG00000006669	TMEM136
MGA26	4039672	4079353	ENSMGAG00000009161	ARHGEF12			3809416	24	3826308	3834812	ENSGALG00000006673	P87381_CHICK
								24	3865269	3877689	ENSGALG00000006715	OAF_CHICK
								24	3879883	3880754	ENSGALG00000024170
								24	3903807	3927170	ENSGALG00000006722	TRIM29
MGA28	ENSMGAG00000009527	981062	3423956	ADORA1				26	1160563	1177867	ENSGALG00000000400	XR_026971.1
MGA28	ENSMGAG00000005395	1003325	1011168	AHCYL1				26	1194601	1197474	ENSGALG00000000401	RBM15		8333.33
MGA28	ENSMGAG00000005486	1014876	1022152	FAM40A				26	1208793	1218035	ENSGALG00000000417	SLC16A4
MGA28	ENSMGAG00000005742	1024603	1025960					26	1220039	1222750	ENSGALG00000000419	HBXIP
MGA28	ENSMGAG00000005760	1046371	1052966	SLC6A17				26	1225295	1227313	ENSGALG00000000422	PROK1
MGA28	ENSMGAG00000011717	1069478	1077640	SLC16A4				26	1229704	1232833	ENSGALG00000000437	PEPE_CHICK
MGA28	ENSMGAG00000011716	1079954	1096042	HBXIP				26	1234907	1236457	ENSGALG00000000441	NP_989793.1
MGA28	ENSMGAG00000005819	1080838	1088438	KCNC4			(BrL)1067908	26	1266404	1267903	ENSGALG00000000442	NP_989794.1
MGA28	ENSMGAG00000011710	1098567	1100671	PROK1				26	1268577	1269385	ENSGALG00000000444
MGA28	ENSMGAG00000011661	1103067	1109721					26	1281508	1287806	ENSGALG00000000446		BW120(1249180)
MGA28	ENSMGAG00000014693	1111668	1113391	KCNA10				26	1289092	1290387	ENSGALG00000000447	NP_001025549.1	BrL(1280269)
MGA28	ENSMGAG00000014692	1149169	1151429	KCNA2				26	1316522	1318269	ENSGALG00000000477	PNPLA1	AsWt(1359668)
MGA28	ENSMGAG00000011658	1152245	1152814					26	1322661	1327110	ENSGALG00000000483
								26	1330169	1331704	ENSGALG00000000497
MGA28	ENSMGAG00000011576	1253767	1262050	STK38				26	1332138	1333067	ENSGALG00000024068
MGA28	ENSMGAG00000011560	1270695	1276343	SFRS3				26	1337161	1339941	ENSGALG00000000504	ETV7
MGA28	ENSMGAG00000011541	1295734	1297855	RAB44				26	1344289	1358602	ENSGALG00000000511	KCTD20
MGA28	ENSMGAG00000011530	1316345	1329202	C6orf89				26	1364146	1372562	ENSGALG00000000523	STK38
MGA28	ENSMGAG00000011524	1338651	1347325	PI16				26	1382526	1388418	ENSGALG00000000533	SFRS3
MGA28	ENSMGAG00000000324	1352081	1352163					26	1396323	1405157	ENSGALG00000000544	RAB44
MGA28	ENSMGAG00000000218	1352271	1352373					26	1410007	1428439	ENSGALG00000000551	NP_001012566.1
MGA28	ENSMGAG00000011449	1372978	1461628	SOX13			(BW120)1347756	26	1430131	1437344	ENSGALG00000000560	PI16
MGA28	ENSMGAG00000011480	1375166	1380839	MTCH1				26	1442697	1442779	ENSGALG00000018307	gga-let-7j
MGA28	ENSMGAG00000011389	1383397	1477344	PLEKHA6				26	1442897	1442979	ENSGALG00000018308	gga-let-7k
MGA28	ENSMGAG00000011475	1394425	1396149	SNRPE
MGA28	ENSMGAG00000005618	1434351	1434867
MGA28	ENSMGAG00000005568	1439588	1472144	REN
MGA28	ENSMGAG00000011420	1465903	1480842	ETNK2			(Aswt)1475029
MGA28	ENSMGAG00000011385	1486225	1489932	PPP1R15B
MGA28	scf7180002091714.jsm1	1491188	1493265	PIK3C2B
MGA28	ENSMGAG00000011360	1494092	1505802	PIK3C2B
MGA28	ENSMGAG00000014690	1505804	1506115	MDM4
MGA28	ENSMGAG00000011330	1520830	1532518	MDM4
MGA28	ENSMGAG00000014689	1543826	1545969	LRRN2
MGA30	368161	390655	ENSMGAG00000010724	LONP1				28	683989	697412	ENSGALG00000000558	SLC1A6
MGA30	409628	420702	ENSMGAG00000005330	RAB11B				28	732286	762960	ENSGALG00000000577	RANBP3
MGA30	431027	444722	ENSMGAG00000005339	Mar-02	442764			28	768277	769395	ENSGALG00000021693	GP1BA
MGA30	464873	469352	ENSMGAG00000005418					28	779423	782360	ENSGALG00000021692	NDUFA11
MGA30	486897	518628	ENSMGAG00000005464	RANBP3				28	788958	794489	ENSGALG00000000589	NP_001029989.1
								28	801332	814486	ENSGALG00000000599	Mar-02
							781045	28	821037	833898	ENSGALG00000000613	NP_001012569.1
								28	833126	833205	ENSGALG00000025347
								28	840599	842212	ENSGALG00000000619	ANGPTL4
								28	858924	865719	ENSGALG00000000621	KANK3
								28	869367	870046	ENSGALG00000024398
								28	869503	869925	ENSGALG00000000626
								28	871010	871860	ENSGALG00000000629	NDUFA7
								28	873010	876843	ENSGALG00000021688	NP_001038110.1
